# Supplementary material for: STAC3 binding to CaV1.1 II-III loop is nonessential but critically supports skeletal muscle excitation-contraction coupling
Source: JCI Insight. 2025 Aug 8;10(15):e191053. doi: 10.1172/jci.insight.191053 (PMC12333939; doi:10.1172/jci.insight.191053)
Supplement: Supporting data values [file jciinsight-10-191053-s114.xlsx]

## Sheet: Fig 2B
STAC3 co-clustering with CaVb1a (Pearson´s coefficient)
STAC3	STAC3-NT	STAC3-CT
0.422	0.046	0.014
0.227	0.271	0
0.394	0.317	0.051
0.215	0.362	0.024
0.382	0.335	0.055
0.394	0.148	0.03
0.288	0.273	0.093
0.519	0.269	0.044
0.399	0.279	0.02
0.303	0.382	0.017
0.207	0.138	0.013
0.322	0.187	0.003
0.312	0.22	0.026
0.375	0.343	0.055
0.389	0.257	0.01
0.46	0.251	0.128
0.576	0.133	0.091
0.443	0.156	0.02
0.277	0.071	0.005
0.305	0.18	0.028
0.258	0.046	0.02
0.299	0.011	0.001
0.223	0.159	0.055
0.371	0.071	0.066
0.322	0.036	0.026
0.438	0.09	0.041
0.349	0.032	0.002
0.587	0.486	0
0.303	0.117	0.003
0.398	0.278	0.082
0.317	0.053	0.066
0.578	0.085	0.094
0.223	0.002	0.002
0.201	0.002	0.171
0.249	0.032	0.07
0.481	0.096	0.032
0.345	0.024	0.141
0.202	0.036	0.119
0.146	0.024	0.049
0.53	0.063	0.13
0.255	0.025	0.062
0.139	0.063	0.158
0.21	0.037	0.196
0.122	0.027	0.06
0.47	0.022	0.11
0.315	0.011	0.028
0.597	0.03	0.054
0.332	0.134	0.043
0.372	0.107	0.017
0.324	0.271	0.033
0.425	0.396	0.037
0.362	0.383	0.084
0.417	0.177	0.083
0.648	0.182	0.053
0.355	0.149	0.044
0.489	0.262	0.081
0.42	0.115	0.038
0.447	0.285	0.016
0.36	0.247	0.033
0.574	0.209	0.062
	0.154
	0.297

## Sheet: Fig 3B
Cluster count (count/100 µm2)							Cluster intensity (a.u.)
STAC3	STAC3-NT	STAC3-CT	eGFP				STAC3	STAC3-NT	STAC3-CT	eGFP
10.2564	8.68545	8.96552	5.64784				10.103	8.52	8.611	4.571
11.4942	8.8	5.57377	6.09319				10.323	10.359	9.759	2.848
13.7255	8.95833	14.8325	6.69857				12.483	9.128	7.56	7.617
9.36255	5	11.1364	5.11247				10.383	6.007	8.707	6.235
11.6973	11.2981	6.36364	8.43374				9.928	11.436	10.026	4.976
7.59651	8.89571	9.62963	4.96454				4.873	12.14	8.957	9.403
10.3147	10.5785	8.13559	4.94297				8.187	9.637	6.754	2.772
8.97616	7.40741	12.0264	9.89305				7.556	12.204	10.11	8.099
9.55316	10.4762	11.5468	10.1064				9.35	8.061	13.254	7.406
13.5678	8.96104	13.7741	6.79887				9.521	6.042	11.354	6.932
6.94087	9.29825	9.66667	8.77193				7.109	4.581	8.952	6.967
11.579	6.34921	7.22892	8.7146				11.909	5.326	5.235	6.805
10.355	6.97674	9.73684	10.75				9.992	6.306	7.703	6.979
10.3297	7.55149	8.62471	9.87654				6.484	6.034	5.995	4.272
9.20771	9.09091	7.51445	10.3019				7.545	6.952	5.504	7.322
6.78571	9.3985	9.319	11.19				6.012	6.646	7.124	6.969
12.0229	9.50764	7.04698	9.375				8.52	6.356	5.581	7.223
10.1167	10.4505	8.72375	8.28402				7.654	5.271	5.971	6.08
7.45614	10	6.34921	10.1604				7.136	6.237	5.306	7.374
8.18182	10.9091	10.4777	9.80392				9.901	6.329	7.405	5.408
9.31264	9.70874	6.86016	10.058				8.502	6.994	8.031	9.732
9.24574	8.64198	8.81226	5.77778				6.933	7.125	11.756	8.203
11.6788	8.96739	7.16253	12.158				5.46	7.969	6.6	5.226
10.101	9.70874	8.96359	9.13242				10.866	11.19	6.315	6.08
9.41828	9.65732	6.01336	6.59631				6.388	5.358	3.761	5.234
8.50112	8.91473	11.3861	9.40439				6.491	8.568	7.213	5.445
9.64912	11.1268	7.22222	6.41711				8.504	9.015	4.112	6.492
9.0301	11.1111	7.45342	8.82353				11.435	8.048	5.096	5.72
9.97443	10.8995	5.22648	8.33333				12.919	8.079	4.407	7.688
6.23782	6.29575	6.18557	6.46067				9.427	8.453	7.442	5.181
7.91855	7.84314	5.8651	4.98084				5.272	7.252	3.584	4.835
8.82801	6.51163	8.19328	7.98722				10.196	7.461	5.434	6.135
7.41758	6.81818	6.13333	9.43396				7.573	6.413	4.837	7.43
9.375	11.2245	5.26316	5.49451				13.08	9.333	6.797	3.509
6.77656	7.94393	6.19835	7.01754				10.509	6.3	4.88	5.534
6.59898	7	8.19328	6.66667				9.585	5.716	7.016	4.623
7.08661	8.50202	9.41177	7.47384				7.034	4.729	4.848	4.929
9.93976	9.699	5.3125	8.18182				5.904	7.593	4.835	4.585
8.25959	8.72914	6.53409	8.11594				10.951	6.143	6.589	6.531
8.60759	8.30565	8.1571	7.47475				6.588	6.98	6.259	5.788
7.14286	6.17284	9.80392	8.17844				7.357	5.647	6.672	5.879
8.48709	6.96379	7.24638					12.66	6.212	5.193
8.42697	7.36842						5.993	5.401
9.60452	7.03364						6.263	6.321
7.86517	8.09969						8.368	6.303
6.97168	6.81818						6.371	5.732
8.75576	8.64198						9.853	5.983
9.15493							9.841
6.86695							8.555

## Sheet: Fig 4B
	Charge movement					Qon peaks
voltage	CaV1.1	STAC3	STAC3-NT	STAC3-CT		CaV1.1	STAC3	STAC3-NT	STAC3-CT
-50	-0.0609	-0.0667	-0.0603	0.1323		2.5504	4.6569	10.218	3.4343
-40	0.3487	0.4357	0.1573	0.2652		4.4972	14.742	2.2487	3.4198
-30	0.5695	0.7106	0.72	0.4891		4.6002	9.3984	4.0013	6.6385
-20	1.3538	1.3057	0.8853	0.5843		3.0339	3.5373	6.2654	3.0292
-10	1.6682	2.1583	1.4685	1.104		4.463	3.0603	6.6913	2.4593
0	2.2152	3.3529	2.0346	1.3014		2.8004	4.6304	4.781	8.4291
10	2.2044	3.9598	2.8587	2.1574		1.1987	7.7269	6.4397	1.4549
20	2.4318	4.577	3.2096	2.2612		5.8911	3.4907	2.056	1.1345
30	2.9874	5.2976	3.2928	2.5244			5.5238		3.0521
40	3.5082	5.9288	4.4148	2.911			10.979
50	2.4777	5.1857	4.2253	2.837			11.021
60	2.826	6.2417	4.7116	3.7913			5.335
70	2.8618	6.3536	4.4711	3.3809
80	3.2326	6.8491	4.9839	3.9611

## Sheet: Fig 4C
	IV					Ipeaks
voltage	STAC3	STAC3-NT	STAC3-CT			STAC3	STAC3-NT	STAC3-CT
-60	-0.203	-0.1433	-0.1558			-3.26455	-1.43	-0.373197
-50	-0.1967	-0.149	-0.241			-6.37304	-1.72829	-0.602724
-40	-0.2285	-0.1473	-0.2217			-7.16662	-1.83128	-0.440529
-30	-0.2393	-0.2422	-0.297			-5.76702	-5.71445	-0.749143
-20	-0.3309	-0.269	-0.3306			-10.0689	-2.54481	-0.549169
-10	-0.3743	-0.2953	-0.3207			-4.19132	-1.3696	-0.437456
0	-0.591	-0.4059	-0.2865			-2.36446	-6.94187	-0.440529
10	-1.3693	-0.8684	-0.3902			-3.83612	-2.43031	-0.749143
20	-2.8051	-1.7591	-0.4134			-5.73089		-1.66985
30	-3.9979	-2.7988	-0.4521			-3.35285		-0.437625
40	-4.4673	-3.3337	-0.5194			-14.4578
50	-4.0869	-3.1636	-0.525			-2.6717
60	-3.2028	-2.5087	-0.1732			-2.70931
70	-2.1503	-1.6529	-0.0331			-2.27348
80	-1.1011	-0.9786	0.2778			-3.82757
						-1.99943
						-0.989921
						-2.85994
						-2.6717
						-2.89163
						-4.07065
						-2.59679
						-6.62687
						-2.88018
						-3.42872

## Sheet: Fig 4D
	ECC					ECC peaks
voltage	STAC3	STAC3-NT	STAC3-CT			STAC3	STAC3-NT	STAC3-CT
-60	-0.0027082	-0.0019961	-0.0035866			0.321241	0.215427	0.096686
-50	-0.0047732	0.0029677	0.0072474			0.575221	0.286078	0.186335
-40	-0.00055548	-0.0061791	-0.0079346			3.14358	0.243784	0.068115
-30	0.0033771	0.00074568	0.0065653			1.26979	0.301371	0.098257
-20	0.0192	0.018	0.0050908			0.402859	0.25788	0.083967
-10	0.1404	0.0375	0.001745			2.25886	0.1178	0.037719
0	0.4568	0.0688	0.0071323			1.31836	0.757435	0.068115
10	0.7504	0.1156	0.0446			1.23398	0.691031	0.098257
20	0.9144	0.1924	0.0504			0.719055		0.043196
30	0.9861	0.2649	0.0768			1.94216		0.051349
40	1.0043	0.2976	0.0687			1.03562
50	1.0226	0.2952	0.0633			1.63318
60	1.03	0.2541	0.0687			3.11867
70	1.0253	0.2182	0.0559			1.13101
80	1.0158	0.1888	0.0408			0.366183
						0.306849
						1.1371
						2.67812
						1.63318
						0.875909
						1.21888
						1.00491
						0.304233
						0.812704
						0.573667

## Sheet: Fig 6B
	Charge movement					Qon peaks
voltage	hSTAC3	hSTAC3 1-228	hSTAC3-W284S			hSTAC3	hSTAC3 1-228	hSTAC3-W284S
-50	-0.04447	-0.04359	-0.03844			7.4863	3.331	6.2514
-40	0.0477	-0.02232	-0.02444			7.3646	3.8253	3.6873
-30	0.4016	0.1693	-0.0897			4.9902	4.0482	9.6732
-20	0.8742	0.4494	0.5113			5.5349	2.5515	7.4396
-10	1.3237	0.7845	1.0081			7.3274	4.9666	4.7575
0	1.8395	1.0163	1.0466			4.3029	4.0629	1.603
10	2.6065	1.3637	1.4626			9.4973	2.5427	6.4556
20	3.4269	1.8574	2.1695			3.1159	4.9675	5.347
30	4.0545	2.449	2.934			7.8805	6.8244
40	4.7301	2.8316	3.593			9.5774	7.894
50	5.5888	3.2214	3.7151			6.8376	4.4287
60	5.7274	3.5106	4.4063
70	6.1891	3.9935	4.5436
80	6.5599	4.3972	5.6341

## Sheet: Fig 6C
	IV				Ipeaks
voltage	hSTAC3	hSTAC3 1-228	hSTAC3-W284S		hSTAC3	hSTAC3 1-228	hSTAC3-W284S
-60	-0.1263	-0.1471	-0.2196		-1.92119	-3.2	-3.89022
-50	-0.1525	-0.2085	-0.3014		-0.56223	-3.39	-2.13539
-40	-0.167	-0.2517	-0.3665		-5.42832	-2.04	-3.57588
-30	-0.1908	-0.2793	-0.3926		-1.99475	-3.84	-2.11011
-20	-0.2486	-0.3589	-0.4029		-2.92812	-1.99	-1.47743
-10	-0.2463	-0.3588	-0.4541		-1.3128	-1.25	-1.34403
0	-0.2606	-0.3683	-0.5468		-3.06502	-2.9	-3.73529
10	-0.416	-0.5386	-0.6707		-1.74515	-1.67	-2.37128
20	-0.7808	-0.8513	-0.9742		-4.98299	-1.36	-4.81413
30	-1.7459	-1.4986	-1.4864		-4.93554
40	-2.6299	-2.2698	-2.3337		-1.67187
50	-2.6768	-2.3331	-2.9215		-4.93999
60	-2.2356	-2.0168	-2.3583		-4.97894
70	-1.5191	-1.3133	-2.0521
80	-0.5739	-0.5232	-1.1273

## Sheet: Fig 6D
	ECC				ECC peaks
voltage	hSTAC3	hSTAC3 1-228	hSTAC3-W284S		hSTAC3	hSTAC3 1-228	hSTAC3-W284S
-60	-0.0139	-4.5744e-05	-0.011		1.28	0.238	0.249
-50	0.0070379	0.0112	-0.0084716		2.87	0.187	0.178
-40	-0.0121	-0.00050862	0.0022088		1.35	0.603	0.225
-30	-0.0022444	0.0084003	-0.0146		1.1	0.729	0.0347
-20	0.0215	0.0212	0.0045788		2.29	0.211	0.531
-10	0.1312	0.0291	0.0192		1.38	0.608	0.161
0	0.5234	0.0362	0.0398		0.737	0.133	0.0179
10	0.8627	0.0594	0.0851		1.59	0.106	0.282
20	1.0647	0.0951	0.1273		1.22	0.0202	0.226
30	1.221	0.1816	0.1446		1.66
40	1.3211	0.2683	0.1747		1.28
50	1.3886	0.2819	0.1678		1.06
60	1.4546	0.2816	0.1892		1.72
70	1.474	0.2524	0.1669
80	1.4738	0.2441	0.1264

## Sheet: Fig 7B
	IV						IV peaks
voltage	STAC3	STAC3-NT	STAC3-NT + STAC3-CT	STAC3-CT-B1a	STAC3-NT + STAC3-CT-B1a		STAC3	STAC3-NT	STAC3-NT + STAC3-CT	STAC3-CT-B1a	STAC3-NT + STAC3-CT-B1a
-60	-0.1446	-0.115	-0.115	-0.095	-0.1067		-4.52501	-6.7423	-1.83107	-0.19927	-1.58306
-50	-0.1712	-0.1619	-0.1619	-0.1123	-0.1492		-1.72673	-2.48641	-3.09204	-0.29293	-2.40379
-40	-0.1991	-0.1537	-0.1537	-0.1229	-0.1723		-4.15706	-2.19315	-3.65815	-0.27488	-1.20813
-30	-0.29	-0.1898	-0.1898	-0.1883	-0.2097		-7.4379	-2.86209	-2.77325	-0.14826	-1.50458
-20	-0.3607	-0.3791	-0.3791	-0.2958	-0.2063		-2.21007	-3.39117	-1.11625	-0.19924	-3.5386
-10	-0.3466	-0.3434	-0.3434	-0.2309	-0.2173		-6.99684	-2.58784	-6.17935	-0.14301	-4.58886
0	-0.4443	-0.4385	-0.4385	-0.1314	-0.318		-2.53711		-0.87713	-0.15465	-3.80983
10	-0.8989	-0.8359	-0.8359	-0.0873	-0.7954		-7.54743		-0.9778	-0.26331	-2.36781
20	-1.9537	-1.6488	-1.6488	-0.0957	-1.4217		-1.5348		-2.12789	-0.23092
30	-3.4523	-2.6897	-2.6897	-0.103	-2.1401		-4.50569		-2.61642
40	-4.2359	-3.2934	-3.2934	-0.012	-2.4342
50	-4.0076	-3.0891	-3.0891	0.0908	-2.1199
60	-3.1181	-2.5986	-2.5986	0.1828	-1.6028
70	-2.0695	-1.7902	-1.7902	0.3	-1.0434
80	-0.8324	-1.0507	-1.0507	0.6	-0.4953

## Sheet: Fig 7C
	ECC						ECC peaks
voltage	STAC3	STAC3-NT	STAC3-NT + STAC3-CT	STAC3-CT-B1a	STAC3-NT + STAC3-CT-B1a		STAC3	STAC3-NT	STAC3-NT + STAC3-CT	STAC3-CT-B1a	STAC3-NT + STAC3-CT-B1a
-60	0.00066657	0.0023103	-0.0094762	-0.0011214	-0.0011071		1.37873	0.51157	0.370179	0.563525	0.104651
-50	-0.0096724	-0.0023918	0.0035938	-0.0014174	-0.0131		2.83278	0.432701	0.403296	0.091958	1.59665
-40	-0.011	-0.0048752	0.0037331	-0.00085968	0.00097697		0.537894	0.194807	0.467513	0.769903	1.55798
-30	-0.0086947	0.0113	0.00040513	-0.00042593	0.0053201		0.949288	0.358931	0.720439	0.635112	1.63473
-20	0.0217	0.0418	0.00023434	0.0041033	0.0146		1.23671	0.686198	1.08359	0.072497	1.19898
-10	0.2842	0.0803	0.0091817	0.0575	0.1376		1.59324	0.271037	0.055898	0.172273	0.97185
0	0.8786	0.1302	0.0703	0.1663	0.4466		0.875601		0.160583	0.0689	0.923969
10	1.2117	0.2263	0.2102	0.2734	0.7187		1.8257		0.321105	0.190378	0.824983
20	1.3949	0.2944	0.3172	0.3254	0.8702		2.99951		0.065237	0.6354
30	1.5627	0.3477	0.3712	0.3439	1.0022		3.39214		0.482296
40	1.6449	0.3661	0.3838	0.3262	1.0666
50	1.7249	0.3337	0.3952	0.2988	1.075
60	1.7229	0.3134	0.3738	0.2686	1.0798
70	1.6516	0.2719	0.3673	0.2485	1.1005
80	1.6537	0.2131	0.3481	0.2197	1.1054

[truncated: 6 more sheets: Fig 8B, Fig 8C, Fig S2B, Fig. S3B, Fig. S3C, Fig- S4B]
